# Supplementary material for: Single-domain antibody inhibitors target the coiled coil arms of the Bacillus subtilis SMC complex
Source: eLife. 2026 May 19;15:RP111131. doi: 10.7554/eLife.111131 (PMC13186564; doi:10.7554/eLife.111131)
Supplement: Figure 1—figure supplement 1—source data 1. [file elife-111131-fig1-figsupp1-data1.zip]

Archive with 1 entries (1 files):
- Source data 1.tif
