# Supplementary material for: Single-domain antibody inhibitors target the coiled coil arms of the Bacillus subtilis SMC complex
Source: eLife. 2026 May 19;15:RP111131. doi: 10.7554/eLife.111131 (PMC13186564; doi:10.7554/eLife.111131)
Supplement: Supplementary file 2. [file elife-111131-supp2.xlsx]

## Sheet: Feuil1
Sybody #	Protein sequence (CDR1, CDR2 and CDR3 are colored in yellow, orange and red, respectively)
002	GSSSQVQLVESGGGLVQAGGSLRLSCAASGFPVE-YTVMTWYRQAPGKEREWVAAIASTGAWAHYADSVKGRFTISRDNAKNTVYLQMNSLKPEDTAVYYCNVKDYGTSYTTYDYWGQGTQVTVSAGRAGEQKLISEEDLNSAVDHHHHHH*
003	GSSSQVQLVESGGGLVQAGGSLRLSCAASGFPVDAAMFMVWYRQAPGKEREWVAAISSNGQHTEYADSVKGRFTISRDNAKNTVYLQMNSLKPEDTAVYYCNVKDWGATIWWYDYWGQGTQVTVSAGRAGEQKLISEEDLNSAVDHHHHHH*
006	GSSSQVQLVESGGGLVQAGGSLRLSCAASGFPVS-YIVMTWYRQAPGKEREWVAAITSNGAGTYYADSVKGRFTISRDNAKNTVYLQMNSLKPEDTAVYYCNVKDFGTHQRSYDYWGQGTQVTVSAGRAGEQKLISEEDLNSAVDHHHHHH*
010	GSSSQVQLVESGGGLVQAGGSLRLSCAASGFPVY-YVVMAWYRQAPGKEREWVAAISSSGTWTHYADSVKGRFTISRDNAKNTVYLQMNSLKPEDTAVYYCNVKDYGGADAAYDYWGQGTQVTVSAGRAGEQKLISEEDLNSAVDHHHHHH*
015	GSSSQVQLVESGGGLVQAGGSLRLSCAASGFPVN-YTVMVWYRQAPGKEREWVAAITSSGRYTHYADSVKGRFTISRDNAKNTVYLQMNSLKPEDTAVYYCNVKDYGSAAANYDYWGQGTQVTVSAGRAGEQKLISEEDLNSAVDHHHHHH*
020	GSSSQVQLVESGGGLVQAGGSLRLSCAASGFPVE-LITMAWYRQAPGKEREWVAAITSTGDITHYADSVKGRFTISRDNAKNTVYLQMNSLKPEDTAVYYCNVKDWGASRYNYDYWGQGTQVTVSAGRAGEQKLISEEDLNSAVDHHHHHH*
021	GSSSQVQLVESGGGLVQAGGSLRLSCAASGFPVEAYIVMAWYRQAPGKEREWVAAIMSNGMETVYADSVKGRFTISRDNAKNTVYLQMNSLKPEDTAVYYCNVKDFGSAHWQYDYWGQGTQVTVSAGRAGEQKLISEEDLNSAVDHHHHHH*
031	GSSSQVQLVESGGGLVQAGGSLRLSCAASGFPVN-EWYMAWYRQAPGKGREWVAAITSRGQYTHYADSVKGRFTISRDNAKNTVYLQMNSLKPEDTAVYYCNVKDWGHQHWWYDYWGQGTQVTVSAGRAGEQKLISEEDLNSAVDHHHHHH*
156	GSSSQVQLVESGGGLVQAGGSLRLSCAASGFPVY-SAYMKWY-QAPGKEREWVAAISSTGYSTEYADSVKGRFTISRDNAKNTVYLQMNSLKPEDTAVYYCNVKDFGAEQWWYDYWGQGTQVTVSAGRAGEQKLISEEDLNSAVDHHHHHH*
160	GSSSQVQLVESGGGLVQAGGSLRLSCAASGFPVA-SIYMAWYRQAPGKEREWVAAISSIGNYTKYADSVKGRFTISRDNAKNTVYLQMNSLKPEDTAVYYCNVKDYGAMQWWYDYWGQGTQVTVSAGRAGEQKLISEEDLNSAVDHHHHHH*
162	GSSSQVQLVESGGGLVQAGGSLRLSCAASGFPVD-ALFMKWYRQAPGKEREWVAAISSNGMITYYADSVKGRFTISRDNAKNTVYLQMNSLKPEDTAVYYCNVKDYGHEEWWYDYWGQGTQVTVSAGRAGEQKLISEEDLNSAVDHHHHHH*
169	GSSSQVQLVESGGGLVQAGGSLRLSCAASGFPVD-QVYMTWYRQAPGKEREWVAAITSSGNHTYYADSVKGRFTISRDNAKNTVYLQMNSLKPEDTAVYYCNVKDYGSSTWWYDYWGQGTQVTVSAGRAGEQKLISEEDLNSAVDHHHHHH*
188	GSSSQVQLVESGGGLVQAGGSLRLSCAASGFPVS-YTVMAWYRQAPGKEREWVAAINSAGYVTHYADSVKGRFTISRDNAKNTVYLQMNSLKPEDTAVYYCNVKDFGQVTRHYDYWGQGTQVTVSAGRAGEQKLISEEDLNSAVDHHHHHH*
194	GSSSQVQLVESGGGLVQAGGSLRLSCAASGFPVY-YISMVWYRQAPGKEREWVAAISSYGNYTHYADSVKGRFTISRDNAKNTVYLQMNSLKPEDTAVYYCNVKDWGSDMHQYDYWGQGTQVTVSAGRAGEQKLISEEDLNSAVDHHHHHH*
Negative controls
007	GSSSQVQLVESGGGLVQAGGSLRLSCAASGFPVY-MITMTWYRQAPGKEREWVAAINSHGYVTHYADSVKGRFTISRDNAKNTVYLQMNSLKPEDTAVYYCNVKDWGAADLAYDYWGQGTQVTVSAGRAGEQKLISEEDLNSAVDHHHHHH*
016	GSSSQVQLVESGGGLVQAGGSLRLSCAASGFPVY-SWSMRWYRQAPGKEREWVAAITSHGESTHYADSVKGRFTISRDNAKNTVYLQMNSLKPEDTAVYYCNVKDHGWGWEAYDYWGQGTQVTVSAGRAGEQKLISEEDLNSAVDHHHHHH*
